# Supplementary material for: Translational design for limited resource settings as demonstrated by Vent-Lock, a 3D-printed ventilator multiplexer
Source: 3D Print Med. 2022 Sep 14;8:29. doi: 10.1186/s41205-022-00148-6 (PMC9471031; doi:10.1186/s41205-022-00148-6)
Supplement: Supplementary file 10 — Additional file 10: Data S1. STL print files of Vent-Lock splitter, FloRest, and manometer adaptor. [file 41205_2022_148_MOESM10_ESM.zip]

Archive with 6 entries (6 files):
- Data S1 FloRest_Cap-x01.stl
- Data S1 FloRest_Chamber-x01.stl
- Data S1 FloRest_Needle-x01.stl
- Data S1 Manometer_Adaptor-x01.STL
- Data S1 Splitter_Long-x01.STL
- Data S1 Splitter_Short-x01.STL
