# Supplementary material for: Translational design for limited resource settings as demonstrated by Vent-Lock, a 3D-printed ventilator multiplexer
Source: 3D Print Med. 2022 Sep 14;8:29. doi: 10.1186/s41205-022-00148-6 (PMC9471031; doi:10.1186/s41205-022-00148-6)
Supplement: Supplementary file 11 — Additional file 11: Data S2. MATLAB code used to analyze swine data. [file 41205_2022_148_MOESM11_ESM.m]

%% This is a quick bit of code to import biopac spirometry data for the split vent pig experiment
% written 5/11/2020 by Broc Burke
% This code relies upon the load_acq.m file from the Matlab file exchange

%% Define the global variables
filename{1}='acq3_splitvent_1.acq'; % Acquisition start is 10:15:13.8 on 5/5/2020 and ends 12:20:33.4
experiment_start=10/24+15/(24*60)+13.8/(24*60*60); % This places the starttime into the fraction of a day format that is used between Excel and Matlab

filename{2}='acq3_splitvent_2a.acq'; % Acquisition start is 12:26:59.0 on 5/5/2020 and ends 14:44:37.0
file2_start=12/24+26/(24*60)+59.0/(24*60*60); % This places the starttime into the fraction of a day format that is used between Excel and Matlab
file2_t_offset=(file2_start-experiment_start); % days

sample_period=1/2000; % seconds ... should just read this from the header info
noise_floor=0.08; %L/sec ... empiric from histogram
tidal_v_thresh=90; %mL ... empiric from histogram
tidal_bpm_upper_thresh=1.3; % 30% above commanded
tidal_bpm_lower_thresh=0.3; % 30% below commanded

%% Read Excel Sheet
% Setup the Import Options and import the data
excel_vals=14; % number of variables to import from Excel table excluding time
opts = spreadsheetImportOptions("NumVariables", excel_vals+1);

% Specify sheet and range
opts.Sheet = "Sheet 1 - Vital Signs and Vent ";
opts.DataRange = "A2:O44";

% Specify column names and types
opts.VariableNames = ["Time", "SPO2", "P1_ETCO2", "P1_HR", "P1_iPres", "P1_ePres", "P2_SPO2", "P2_ETCO2", "P2_HR", "P2_iPres", "P2_ePres", "TVWholeVent", "ISO", "BPM", "TurnsfromClosed"];
opts.VariableTypes = ["double", "double", "double", "double", "double", "double", "double", "double", "double", "double", "double", "double", "double", "double", "double"];

% Import the data
ExcelValues = readtable("Pig Values 5.6.2020 for matlab.xlsx", opts, "UseExcel", false);

ExcelTime=(ExcelValues.Time-experiment_start);
%ExcelTime=days(ExcelValues.Time-experiment_start);
%ExcelTime.Format = 'hh:mm:ss';

%% Load the data files
for kk=1:length(filename)
    
    a{kk}=load_acq(filename{kk}); %#ok<SAGROW>
    %a{kk}.hdr.per_chan_data.comment_text %uncomment to see the labels
end

%% Numerical integration loop across all data files
for kk=1:length(filename)
    flow_cntrl=smoothdata(a{kk}.data(:,1),'movmedian',500);
    flow_var=smoothdata(a{kk}.data(:,2),'movmedian',500);
    
    %filter the noise out of the spirometry data
    ff_cntrl= flow_cntrl>=noise_floor;
    ff_var= flow_var>=noise_floor;
    flow_cntrl= flow_cntrl.*ff_cntrl;
    flow_var= flow_var.*ff_var;
    
    % convert flow rate to volume exhaled in a sample period for first sample
    % and initialize loop
    v_cntrl=zeros(size(flow_cntrl));
    v_var=zeros(size(flow_var));
    v_cntrl(1)=0; %mL
    v_var(1)=0; %mL
    xx=0; % index counter for end of control  exhaled breath
    yy=0; % index counter for end of variable exhaled breath
    
    
    % numeric integration that resets when flow is zero
    for ii=2:length(v_cntrl)
        if flow_cntrl(ii)==0
            v_cntrl(ii)=0;
            if v_cntrl(ii-1)~=0
                end_exhale_idx_cntrl(xx)=ii-1; %#ok<SAGROW>
            end
        else
            v_cntrl(ii)=v_cntrl(ii-1)+flow_cntrl(ii)*sample_period*1000;
            if v_cntrl(ii-1)==0
                xx=xx+1;
                start_exhale_idx_cntrl(xx)=ii-1; %#ok<SAGROW>
                flow_cntrl_max(xx)=flow_cntrl(ii); %#ok<SAGROW>
            end
            flow_cntrl_max(xx)=max(flow_cntrl_max(xx),flow_cntrl(ii)); %#ok<SAGROW>
        end
        
        if flow_var(ii)==0
            v_var(ii)=0;
            if v_var(ii-1)~=0
                end_exhale_idx_var(yy)=ii-1; %#ok<SAGROW>
            end
        else
            v_var(ii)=v_var(ii-1)+flow_var(ii)*sample_period*1000;
            if v_var(ii-1)==0
                yy=yy+1;
                start_exhale_idx_var(yy)=ii-1; %#ok<SAGROW>
                flow_var_max(yy)=flow_var(ii); %#ok<SAGROW>
            end
            flow_var_max(yy)=max(flow_var_max(yy),flow_var(ii)); %#ok<SAGROW>
        end
    end
    
    % Remove breaths that are less than tidal_thresh
    tidal_v_cntrl=v_cntrl(end_exhale_idx_cntrl); %mL
    tidal_t_cntrl=end_exhale_idx_cntrl*sample_period/60/60/24; %day
    tidal_t_cntrl = tidal_t_cntrl(tidal_v_cntrl>tidal_v_thresh); %day ... time for end of expiration
    tidal_v_cntrl = tidal_v_cntrl(tidal_v_cntrl>tidal_v_thresh); %mL ... volume expired
    tidal_bpm_cntrl = 1./(tidal_t_cntrl(2:end)-tidal_t_cntrl(1:end-1))./60./24; %bpm ... instantaneous breaths per minute
    flow_cntrl_max = flow_cntrl_max(tidal_v_cntrl>tidal_v_thresh); % L/sec ... max exhale velocity for each breath
    
    tidal_v_var=v_var(end_exhale_idx_var); %mL
    tidal_t_var=end_exhale_idx_var*sample_period/60/60/24; %day
    tidal_t_var = tidal_t_var(tidal_v_var>tidal_v_thresh); %day ... time for end of expiration
    tidal_v_var = tidal_v_var(tidal_v_var>tidal_v_thresh); %mL ... volume expired
    tidal_bpm_var = 1./(tidal_t_var(2:end)-tidal_t_var(1:end-1))./60./24; %bpm ... instantaneous breaths per minute
    flow_var_max = flow_var_max(tidal_v_var>tidal_v_thresh); % L/sec ... max exhale velocity for each breath
    
    % Adjust for the time offset of the second file
    if kk ==2
        tidal_t_cntrl = tidal_t_cntrl + file2_t_offset;
        tidal_t_var   = tidal_t_var   + file2_t_offset;
    end
    
    % Remove the first breath so that all breaths have respiratory rate
    % estimates
    
    tidal_v_cntrl  =  tidal_v_cntrl(2:end);
    tidal_t_cntrl  =  tidal_t_cntrl(2:end);
    flow_cntrl_max = flow_cntrl_max(2:end);
    
    tidal_v_var  =  tidal_v_var(2:end);
    tidal_t_var  =  tidal_t_var(2:end);
    flow_var_max = flow_var_max(2:end);
    
    % Align the Excel and Biopac times for both variable and control
    % Values will be assumed to remain constant until the next variable
    % update
    
    min_time=min([tidal_t_cntrl(:);tidal_t_var(:)]);
    max_time=max([tidal_t_cntrl(:);tidal_t_var(:)]);
    ExcelTime_idx= (ExcelTime >= min_time) & (ExcelTime <= max_time);
    
    sorted_time=unique([tidal_t_cntrl(:);tidal_t_var(:);ExcelTime(ExcelTime_idx)]);
    
    cntrl_vals=3;
    var_vals=3;
    all_vals=cntrl_vals+var_vals+excel_vals;
    
    VN = [opts.VariableNames,...
        "P1_bpm","P1_fmax","P1_v","P2_bpm","P2_fmax","P2_v"];
    VT = [opts.VariableTypes,...
        "double", "double", "double", "double", "double", "double"];
    
    time_table = table('Size',[length(sorted_time),all_vals+1],'VariableTypes',VT,'VariableNames',VN);
    time_table(:,1)=array2table(sorted_time);
    for jj=1:length(sorted_time)
        % The variable order will be opts.VariableNames then cntrl_bpm,
        % cntrl_fmax, cntrl_v, var_bpm, var_fmax, var_v
        
        % Populate the excel values
        if time_table{jj,1}< ExcelTime(1)
            time_table(jj,2:excel_vals+1) = array2table(NaN(1,excel_vals));
        else
            temp = find(ExcelTime <= time_table{jj,1},1,'last');
            time_table(jj,2:excel_vals+1) = ExcelValues(temp,2:end);
        end
        
        % Populate the cntrl biopac values
        if time_table{jj,1}< tidal_t_cntrl(1)
            time_table(jj,excel_vals+2:cntrl_vals+excel_vals+1) = array2table(NaN(1,cntrl_vals));
        else
            temp = find(tidal_t_cntrl <= time_table{jj,1},1,'last');
            time_table(jj,excel_vals+2:cntrl_vals+excel_vals+1) = array2table([tidal_bpm_cntrl(temp), flow_cntrl_max(temp),tidal_v_cntrl(temp)]);
        end
        
        % Populate the var biopac values
        if time_table{jj,1}< tidal_t_var(1)
            time_table(jj,cntrl_vals+excel_vals+2:var_vals+cntrl_vals+excel_vals+1) = array2table(NaN(1,var_vals));
        else
            temp = find(tidal_t_var <= time_table{jj,1},1,'last');
            time_table(jj,cntrl_vals+excel_vals+2:var_vals+cntrl_vals+excel_vals+1) = array2table([tidal_bpm_var(temp), flow_var_max(temp),tidal_v_var(temp)]);
        end
    end
    
    
    % Identify breaths not delivered by the ventilator
    cntrl_idx = ismember(time_table.Time,tidal_t_cntrl);
    var_idx = ismember(time_table.Time,tidal_t_var);
    high_bpm_cntrl = tidal_bpm_cntrl' > time_table.BPM(cntrl_idx).*tidal_bpm_upper_thresh;
    high_bpm_var   = tidal_bpm_var'  > time_table.BPM(var_idx).*tidal_bpm_upper_thresh;
    low_bpm_cntrl = tidal_bpm_cntrl' < time_table.BPM(cntrl_idx).*tidal_bpm_lower_thresh;
    low_bpm_var   = tidal_bpm_var'  < time_table.BPM(var_idx).*tidal_bpm_lower_thresh;
    
    % The following lines are to check thresholds and data filtering
    disp(['Removing ', num2str(sum(low_bpm_cntrl)+ sum(high_bpm_cntrl)), ' misidentified breaths out of ', num2str(length(low_bpm_cntrl)),' breaths from the control pig'])
    disp(['Removing ' num2str(sum(low_bpm_var)+ sum(high_bpm_var)), ' misidentified breaths out of ', num2str(length(low_bpm_var)),' breaths from the variable pig'])
    
    % Remove incorrectly identified breaths
    var_bpm_filter = ~(low_bpm_var | high_bpm_var);
    cntrl_bpm_filter = ~(low_bpm_cntrl | high_bpm_cntrl);
    tidal_v_cntrl  =  tidal_v_cntrl(cntrl_bpm_filter);
    tidal_t_cntrl  =  tidal_t_cntrl(cntrl_bpm_filter);
    tidal_bpm_cntrl  =  tidal_bpm_cntrl(cntrl_bpm_filter);
    flow_cntrl_max = flow_cntrl_max(cntrl_bpm_filter);
    tidal_v_var  =  tidal_v_var(var_bpm_filter);
    tidal_t_var  =  tidal_t_var(var_bpm_filter);
    tidal_bpm_var  =  tidal_bpm_var(var_bpm_filter);
    flow_var_max = flow_var_max(var_bpm_filter);
    
    % Reconstruct the table with bpm filter applied
    clear time_table  sorted_time
    
    min_time=min([tidal_t_cntrl(:);tidal_t_var(:)]);
    max_time=max([tidal_t_cntrl(:);tidal_t_var(:)]);
    ExcelTime_idx= (ExcelTime >= min_time) & (ExcelTime <= max_time);
    
    sorted_time=unique([tidal_t_cntrl(:);tidal_t_var(:);ExcelTime(ExcelTime_idx)]);
    
    time_table = table('Size',[length(sorted_time),all_vals+1],'VariableTypes',VT,'VariableNames',VN);
    time_table(:,1)=array2table(sorted_time);
    for jj=1:length(sorted_time)
        % The variable order will be opts.VariableNames then cntrl_bpm,
        % cntrl_fmax, cntrl_v, var_bpm, var_fmax, var_v
        
        % Populate the excel values
        if time_table{jj,1}< ExcelTime(1)
            time_table(jj,2:excel_vals+1) = array2table(NaN(1,excel_vals));
        else
            temp = find(ExcelTime <= time_table{jj,1},1,'last');
            time_table(jj,2:excel_vals+1) = ExcelValues(temp,2:end);
        end
        
        % Populate the cntrl biopac values
        if time_table{jj,1}< tidal_t_cntrl(1)
            time_table(jj,excel_vals+2:cntrl_vals+excel_vals+1) = array2table(NaN(1,cntrl_vals));
        else
            temp = find(tidal_t_cntrl <= time_table{jj,1},1,'last');
            time_table(jj,excel_vals+2:cntrl_vals+excel_vals+1) = array2table([tidal_bpm_cntrl(temp), flow_cntrl_max(temp),tidal_v_cntrl(temp)]);
        end
        
        % Populate the var biopac values
        if time_table{jj,1}< tidal_t_var(1)
            time_table(jj,cntrl_vals+excel_vals+2:var_vals+cntrl_vals+excel_vals+1) = array2table(NaN(1,var_vals));
        else
            temp = find(tidal_t_var <= time_table{jj,1},1,'last');
            time_table(jj,cntrl_vals+excel_vals+2:var_vals+cntrl_vals+excel_vals+1) = array2table([tidal_bpm_var(temp), flow_var_max(temp),tidal_v_var(temp)]);
        end
    end
    
    
    
    % Store the results into the structure
    cntrl{kk}.v    = tidal_v_cntrl; %#ok<SAGROW>
    cntrl{kk}.t    = tidal_t_cntrl; %#ok<SAGROW>
    cntrl{kk}.bpm  = tidal_bpm_cntrl; %#ok<SAGROW>
    cntrl{kk}.fmax = flow_cntrl_max; %#ok<SAGROW>
    var{kk}.v      = tidal_v_var; %#ok<SAGROW>
    var{kk}.t      = tidal_t_var; %#ok<SAGROW>
    var{kk}.bpm    = tidal_bpm_var; %#ok<SAGROW>
    var{kk}.fmax   = flow_var_max; %#ok<SAGROW>
    T{kk}=time_table; %#ok<SAGROW>
    
    figure;
    subplot(3,1,1)
    plot(cntrl{kk}.t*24,cntrl{kk}.bpm,'k');
    title('Control Pig')
    ylabel({'Instantaneous Respiratory Rate';'(breaths/min)'})
    subplot(3,1,2)
    plot(cntrl{kk}.t*24,cntrl{kk}.fmax,'k')
    ylabel({'Peak Expiratory Flow Rate';'(L/sec)'})
    subplot(3,1,3)
    plot(cntrl{kk}.t*24,cntrl{kk}.v,'k')
    ylabel({'Tidal Volume';'(mL)'})
    xlabel('Time (hr)')
    
    figure;
    subplot(3,1,1)
    plot(var{kk}.t*24,var{kk}.bpm,'k');
    title('Variable Pig')
    ylabel({'Instantaneous Respiratory Rate';'(breaths/min)'})
    subplot(3,1,2)
    plot(var{kk}.t*24,var{kk}.fmax,'k')
    ylabel({'Peak Expiratory Flow Rate';'(L/sec)'})
    subplot(3,1,3)
    plot(var{kk}.t*24,var{kk}.v,'k')
    ylabel({'Tidal Volume';'(mL)'})
    xlabel('Time (hr)')
    
    h=figure;
    subplot(2,1,1)
    if kk ==2
        plot((cntrl{kk}.t-file2_t_offset)*24,cntrl{kk}.v,'k')
        ylim([0,2000])
    else
        plot(cntrl{kk}.t*24,cntrl{kk}.v,'k')
        ylim([0,1200])
    end
    
    ylabel({'Control Pig';'Tidal Volume (mL)'})
    set(gca,'FontSize',11,'FontName','Myriad CAD')
        
    subplot(2,1,2)
    if kk==2
        plot((var{kk}.t-file2_t_offset)*24,var{kk}.v,'k')
        ylim([0,2000])
    else
        plot(var{kk}.t*24,var{kk}.v,'k')
        ylim([0,1200])
    end
    
    ylabel({'Variable Pig';'Tidal Volume (mL)'})
    xlabel('Time (hr)')
    set(gca,'FontSize',11,'FontName','Myriad CAD')

    
    set(gcf, 'Position', get(0, 'Screensize'));
    
    print(h,'-depsc','-cmyk',['Volume_by_Time_Part_' num2str(kk) '_of_2.eps']);
    
    clear start_exhale_idx_var start_exhale_idx_cntrl end_exhale_idx_cntrl end_exhale_idx_var ff_cntrl ff_var flow_cntrl flow_var ii jj v_var v_cntrl xx yy tidal_v_var tidal_v_cntrl tidal_t_var tidal_t_cntrl tidal_f_var tidal_f_cntrl
end

%% Recreate the excel file with biopac values and the derived values added

% Calculated values will include minute ventilation, compliance

for ii = 1:length(T)
    
    VN = ["P1_minute_vent", "P1_compliance","P2_minute_vent", "P2_compliance","P1_V_percent","P2_V_percent","V_ratio"];
    VT = ["double", "double","double", "double","double", "double", "double"];
    
    calc_table = table('Size',[length(table2array(T{ii}(:,1))),7],'VariableTypes',VT,'VariableNames',VN);
    
    calc_table(:,1)= array2table(T{ii}.P1_v .* T{ii}.P1_bpm);
    calc_table(:,2)= array2table(T{ii}.P1_v ./ T{ii}.P1_iPres);
    
    calc_table(:,3)= array2table(T{ii}.P2_v .* T{ii}.P2_bpm);
    calc_table(:,4)= array2table(T{ii}.P2_v ./ T{ii}.P2_iPres);
    
    calc_table(:,5)= array2table(T{ii}.P1_v ./ (T{ii}.P1_v + T{ii}.P2_v));
    calc_table(:,6)= array2table(T{ii}.P2_v ./ (T{ii}.P1_v + T{ii}.P2_v));
    
    calc_table(:,7)= array2table(T{ii}.P1_v ./ T{ii}.P2_v);
    
    T{ii}=[T{ii} calc_table];
    clear calc_table
    
    if ii == 1
        T_concatenate = T{ii};
    else
        T_concatenate = [T_concatenate;T{ii}]; %#ok<AGROW>
    end
end

Excel_idx = ismember(T_concatenate{:,1},ExcelTime);

VN = ["Time2","P1_BPM_m", "P1_BPM_std", "P1_Tidal_V_m", "P1_Tidal_V_std","P1_minute_vent_m","P1_minute_vent_std", "P1_compliance_m","P1_compliance_std","P1_V_percent_m","P1_V_percent_std",...
    "P2_BPM_m", "P2_BPM_std", "P2_Tidal_V_m", "P2_Tidal_V_std","P2_minute_vent_m","P2_minute_vent_std", "P2_compliance_m","P2_compliance_std","P2_V_percent_m","P2_V_percent_std",...
    "V_ratio_m","V_ratio_std","samples"];
VT = ["double","double", "double","double", "double","double", "double","double", "double","double", "double","double", "double","double", "double","double", "double", "double", "double", "double","double", "double", "double", "double"];

calc_table = table('Size',[sum(Excel_idx),24],'VariableTypes',VT,'VariableNames',VN);

jj=0;
for ii = 1:length(Excel_idx)
    if Excel_idx(ii) == 1
        jj=jj+1;
        if jj ~=1
            % Calculate the mean and standard deviation for both pigs for
            % BPM, Tidal Volume, Minute Vent, Compliance
            calc_table.Time2(jj-1)              = sampleTime;
            calc_table.P1_BPM_m(jj-1)           = mean(P1_BPM);
            calc_table.P1_BPM_std(jj-1)         = std(P1_BPM);
            calc_table.P1_Tidal_V_m(jj-1)       = mean(P1_Tidal_V);
            calc_table.P1_Tidal_V_std(jj-1)     = std(P1_Tidal_V);
            calc_table.P1_minute_vent_m(jj-1)   = mean(P1_minute_vent);
            calc_table.P1_minute_vent_std(jj-1) = std(P1_minute_vent);
            calc_table.P1_compliance_m(jj-1)    = mean(P1_compliance);
            calc_table.P1_compliance_std(jj-1)  = std(P1_compliance);
            calc_table.P1_V_percent_m(jj-1)     = mean(P1_V_percent);
            calc_table.P1_V_percent_std(jj-1)   = std(P1_V_percent);
            
            calc_table.P2_BPM_m(jj-1)           = mean(P2_BPM);
            calc_table.P2_BPM_std(jj-1)         = std(P2_BPM);
            calc_table.P2_Tidal_V_m(jj-1)       = mean(P2_Tidal_V);
            calc_table.P2_Tidal_V_std(jj-1)     = std(P2_Tidal_V);
            calc_table.P2_minute_vent_m(jj-1)   = mean(P2_minute_vent);
            calc_table.P2_minute_vent_std(jj-1) = std(P2_minute_vent);
            calc_table.P2_compliance_m(jj-1)    = mean(P2_compliance);
            calc_table.P2_compliance_std(jj-1)  = std(P2_compliance);
            calc_table.P2_V_percent_m(jj-1)     = mean(P2_V_percent);
            calc_table.P2_V_percent_std(jj-1)   = std(P2_V_percent);
            
            calc_table.V_ratio_m(jj-1)          = mean(V_ratio);
            calc_table.V_ratio_m(jj-1)          = std(V_ratio);
            calc_table.samples(jj-1)            = length (P2_compliance);
        end
        sampleTime     = T_concatenate.Time(ii,1);
        P1_BPM         = T_concatenate.P1_bpm(ii);
        P1_Tidal_V     = T_concatenate.P1_v(ii);
        P1_minute_vent = T_concatenate.P1_minute_vent(ii);
        P1_compliance  = T_concatenate.P1_compliance(ii);
        P1_V_percent   = T_concatenate.P1_V_percent(ii);
        P2_BPM         = T_concatenate.P2_bpm(ii);
        P2_Tidal_V     = T_concatenate.P2_v(ii);
        P2_minute_vent = T_concatenate.P2_minute_vent(ii);
        P2_compliance  = T_concatenate.P2_compliance(ii);
        P2_V_percent   = T_concatenate.P2_V_percent(ii);
        
        V_ratio        = T_concatenate.V_ratio(ii);
        
    elseif jj>0
        P1_BPM         = [P1_BPM;         T_concatenate.P1_bpm(ii)]; %#ok<AGROW>
        P1_Tidal_V     = [P1_Tidal_V;     T_concatenate.P1_v(ii)]; %#ok<AGROW>
        P1_minute_vent = [P1_minute_vent; T_concatenate.P1_minute_vent(ii)]; %#ok<AGROW>
        P1_compliance  = [P1_compliance;  T_concatenate.P1_compliance(ii)]; %#ok<AGROW>
        P1_V_percent   = [P1_V_percent;   T_concatenate.P1_V_percent(ii)]; %#ok<AGROW>
        P2_BPM         = [P2_BPM;         T_concatenate.P2_bpm(ii)]; %#ok<AGROW>
        P2_Tidal_V     = [P2_Tidal_V;     T_concatenate.P2_v(ii)]; %#ok<AGROW>
        P2_minute_vent = [P2_minute_vent; T_concatenate.P2_minute_vent(ii)]; %#ok<AGROW>
        P2_compliance  = [P2_compliance;  T_concatenate.P2_compliance(ii)]; %#ok<AGROW>
        P2_V_percent   = [P2_V_percent;   T_concatenate.P2_V_percent(ii)]; %#ok<AGROW>
        
        V_ratio        = [V_ratio;        T_concatenate.V_ratio(ii)]; %#ok<AGROW>
    end
    
    
end

calc_table.Time2(jj)              = sampleTime;
calc_table.P1_BPM_m(jj)           = mean(P1_BPM);
calc_table.P1_BPM_std(jj)         = std(P1_BPM);
calc_table.P1_Tidal_V_m(jj)       = mean(P1_Tidal_V);
calc_table.P1_Tidal_V_std(jj)     = std(P1_Tidal_V);
calc_table.P1_minute_vent_m(jj)   = mean(P1_minute_vent);
calc_table.P1_minute_vent_std(jj) = std(P1_minute_vent);
calc_table.P1_compliance_m(jj)    = mean(P1_compliance);
calc_table.P1_compliance_std(jj)  = std(P1_compliance);
calc_table.P1_V_percent_m(jj)     = mean(P1_V_percent);
calc_table.P1_V_percent_std(jj)   = std(P1_V_percent);

calc_table.P2_BPM_m(jj)           = mean(P2_BPM);
calc_table.P2_BPM_std(jj)         = std(P2_BPM);
calc_table.P2_Tidal_V_m(jj)       = mean(P2_Tidal_V);
calc_table.P2_Tidal_V_std(jj)     = std(P2_Tidal_V);
calc_table.P2_minute_vent_m(jj)   = mean(P2_minute_vent);
calc_table.P2_minute_vent_std(jj) = std(P2_minute_vent);
calc_table.P2_compliance_m(jj)    = mean(P2_compliance);
calc_table.P2_compliance_std(jj)  = std(P2_compliance);
calc_table.P2_V_percent_m(jj)     = mean(P2_V_percent);
calc_table.P2_V_percent_std(jj)   = std(P2_V_percent);

calc_table.V_ratio_m(jj)          = mean(V_ratio);
calc_table.V_ratio_std(jj)        = std(V_ratio);
calc_table.samples(jj)            = length (P2_compliance);

if length(calc_table.Time2) > length (ExcelTime)
    time_idx=ismember(calc_table.Time(:),ExcelTime);
    calc_table=calc_table(time_idx,:);
else
    time_idx=ismember(ExcelTime, calc_table.Time2(:));
    ExcelTime=ExcelTime(time_idx,:);
    ExcelValues=ExcelValues(time_idx,:);
end

total_table=[ExcelValues,calc_table];
writetable(total_table,'split_vent_combined_by_time.xlsx')

clear VN VT calc_table
%% Group by turns and repeat the mean and standard deviation calc

Turns = sort(unique(T_concatenate.TurnsfromClosed(~isnan(T_concatenate.TurnsfromClosed))));

VN = ["Turns","P1_ETCO2_m","P1_ETCO2_std","P1_iPres_m","P1_iPres_std","P1_BPM_m", "P1_BPM_std", "P1_Tidal_V_m", "P1_Tidal_V_std","P1_minute_vent_m","P1_minute_vent_std", "P1_compliance_m","P1_compliance_std","P1_V_percent_m","P1_V_percent_std",...
    "P2_ETCO2_m","P2_ETCO2_std","P2_iPres_m","P2_iPres_std","P2_BPM_m", "P2_BPM_std", "P2_Tidal_V_m", "P2_Tidal_V_std","P2_minute_vent_m","P2_minute_vent_std", "P2_compliance_m","P2_compliance_std","P2_V_percent_m","P2_V_percent_std","V_ratio_m","V_ratio_std","samples"];
VT = ["double","double", "double","double","double","double", "double","double", "double","double", "double","double", "double","double","double", "double","double", "double","double", "double","double", "double","double", "double","double", "double","double", "double","double", "double", "double", "double"];

calc_table = table('Size',[length(Turns),32],'VariableTypes',VT,'VariableNames',VN);

jj=0;
for ii = 1:length(Turns)
    
    Turns_idx = T_concatenate.TurnsfromClosed == Turns(ii);
    
    P1_ETCO2       = T_concatenate.P1_ETCO2(Turns_idx);
    P1_iPres       = T_concatenate.P1_iPres(Turns_idx);
    P1_BPM         = T_concatenate.P1_bpm(Turns_idx);
    P1_Tidal_V     = T_concatenate.P1_v(Turns_idx);
    P1_minute_vent = T_concatenate.P1_minute_vent(Turns_idx);
    P1_compliance  = T_concatenate.P1_compliance(Turns_idx);
    P1_V_percent   = T_concatenate.P1_V_percent(Turns_idx);
    
    P2_ETCO2       = T_concatenate.P2_ETCO2(Turns_idx);
    P2_iPres       = T_concatenate.P2_iPres(Turns_idx);
    P2_BPM         = T_concatenate.P2_bpm(Turns_idx);
    P2_Tidal_V     = T_concatenate.P2_v(Turns_idx);
    P2_minute_vent = T_concatenate.P2_minute_vent(Turns_idx);
    P2_compliance  = T_concatenate.P2_compliance(Turns_idx);
    P2_V_percent   = T_concatenate.P2_V_percent(Turns_idx);
    
    V_ratio        = T_concatenate.V_ratio(Turns_idx);
    
    calc_table.P1_ETCO2_m(ii)         = mean(P1_ETCO2);
    calc_table.P1_ETCO2_std(ii)       = std(P1_ETCO2);
    calc_table.P1_iPres_m(ii)         = mean(P1_iPres);
    calc_table.P1_iPres_std(ii)       = std(P1_iPres);
    calc_table.P1_BPM_m(ii)           = mean(P1_BPM);
    calc_table.P1_BPM_std(ii)         = std(P1_BPM);
    calc_table.P1_Tidal_V_m(ii)       = mean(P1_Tidal_V);
    calc_table.P1_Tidal_V_std(ii)     = std(P1_Tidal_V);
    calc_table.P1_minute_vent_m(ii)   = mean(P1_minute_vent);
    calc_table.P1_minute_vent_std(ii) = std(P1_minute_vent);
    calc_table.P1_compliance_m(ii)    = mean(P1_compliance);
    calc_table.P1_compliance_std(ii)  = std(P1_compliance);
    calc_table.P1_V_percent_m(ii)     = mean(P1_V_percent);
    calc_table.P1_V_percent_std(ii)   = std(P1_V_percent);
    
    calc_table.P2_ETCO2_m(ii)         = mean(P2_ETCO2);
    calc_table.P2_ETCO2_std(ii)       = std(P2_ETCO2);
    calc_table.P2_iPres_m(ii)         = mean(P2_iPres);
    calc_table.P2_iPres_std(ii)       = std(P2_iPres);
    calc_table.P2_BPM_m(ii)           = mean(P2_BPM);
    calc_table.P2_BPM_std(ii)         = std(P2_BPM);
    calc_table.P2_Tidal_V_m(ii)       = mean(P2_Tidal_V);
    calc_table.P2_Tidal_V_std(ii)     = std(P2_Tidal_V);
    calc_table.P2_minute_vent_m(ii)   = mean(P2_minute_vent);
    calc_table.P2_minute_vent_std(ii) = std(P2_minute_vent);
    calc_table.P2_compliance_m(ii)    = mean(P2_compliance);
    calc_table.P2_compliance_std(ii)  = std(P2_compliance);
    calc_table.P2_V_percent_m(ii)     = mean(P2_V_percent);
    calc_table.P2_V_percent_std(ii)   = std(P2_V_percent);
    
    calc_table.V_ratio_m(ii)          = mean(V_ratio);
    calc_table.V_ratio_std(ii)        = std(V_ratio);
    calc_table.samples(ii)            = length (P2_compliance);
    calc_table.Turns(ii)              = Turns(ii);
end

writetable(calc_table,'split_vent_combined_by_turns.xlsx')

h=figure;
subplot(2,2,1)
errorbar(calc_table.Turns(2:end),calc_table.V_ratio_m(2:end),calc_table.V_ratio_std(2:end)*1.96,'k')
xlabel('Turns from closed')
ylabel({'Control Pig:Variable Pig';'Tidal Volume Ratio (~)'})
ylim([-1 6])
xlim([0 6])
set(gca,'FontSize',11,'FontName','Myriad CAD')

subplot(2,2,2)
temp=plot(calc_table.Turns(2:end),calc_table.P1_iPres_m(2:end),'k+',calc_table.Turns(2:end),calc_table.P2_iPres_m(2:end),'k^');
legend("Control","Variable")
xlabel('Turns from closed')
ylabel({'Inspiratory Pressure';'(cmH_{2}O)'})
xlim([0 6])
ylim([0 17.5])
set(temp, 'markerfacecolor', [0 0 0]); % Use same color to fill in markers
set(gca,'FontSize',11,'FontName','Myriad CAD')

subplot(2,2,3)
errorbar(calc_table.Turns(2:end),calc_table.P1_Tidal_V_m(2:end),calc_table.P1_Tidal_V_std(2:end)*1.96,'k')
xlabel('Turns from closed')
ylabel({'Control Pig';'Tidal Volume (mL)'})
xlim([0 6])
ylim([0 2100])
set(gca,'FontSize',11,'FontName','Myriad CAD')

subplot(2,2,4)
errorbar(calc_table.Turns(2:end),calc_table.P2_Tidal_V_m(2:end),calc_table.P2_Tidal_V_std(2:end)*1.96,'k')
xlabel('Turns from closed')
ylabel({'Variable Pig';'Tidal Volume (mL)'})
xlim([0 6])
ylim([0 2100])
set(gca,'FontSize',11,'FontName','Myriad CAD')

set(gcf, 'Position', get(0, 'Screensize'));
print(h,'-depsc','-cmyk','plots_by_turn.eps');

trash=1;
